# Supplementary material for: 2-Methyl-2-(2-pyrid­yl)hexa­hydro­pyrimidine
Source: Acta Crystallogr Sect E Struct Rep Online. 2009 Jul 15;65(Pt 8):o1874. doi: 10.1107/S1600536809025963 (PMC2977447; doi:10.1107/S1600536809025963)
Supplement: Supplementary file 2 [file e-65-o1874-Isup2.hkl]

# 
# h,k,l, Fc-squared, Fo-squared, sigma(Fo-squared) and status flag 
# 
data_I
_shelx_title ' w2 in P2(1)2(1)2(1)' 
_shelx_refln_list_code          4 
_shelx_F_calc_maximum       89.50 
_exptl_crystal_F_000       384.00 
_reflns_d_resolution_high  0.7705 
 
loop_ 
 _symmetry_equiv_pos_as_xyz 
 'x, y, z' 
 '-x+1/2, -y, z+1/2' 
 '-x, y+1/2, -z+1/2' 
 'x+1/2, -y+1/2, -z' 
 
_cell_length_a     8.4070 
_cell_length_b    10.3710 
_cell_length_c    11.3630 
_cell_angle_alpha  90.000 
_cell_angle_beta   90.000 
_cell_angle_gamma  90.000 
 
_shelx_F_squared_multiplier     1.000 
 
loop_ 
 _refln_index_h 
 _refln_index_k 
 _refln_index_l 
 _refln_F_squared_calc 
 _refln_F_squared_meas 
 _refln_F_squared_sigma 
 _refln_observed_status 
   2   0   0     7605.96     4350.98    109.96 o 
   4   0   0       33.99       31.36      0.90 o 
   6   0   0       10.38       11.13      0.69 o 
   8   0   0       36.56       37.29      2.41 o 
  10   0   0        7.68        6.54      1.23 o 
   1   1   0     1140.70     1015.69     12.68 o 
   2   1   0     1149.97     1085.44      9.31 o 
   3   1   0      375.71      365.73      3.07 o 
   4   1   0     1023.48     1061.36      9.99 o 
   5   1   0      139.98      150.32      1.54 o 
   6   1   0       30.45       34.80      0.64 o 
   7   1   0      557.83      558.65      6.07 o 
   8   1   0      106.74      110.63      1.50 o 
   9   1   0      118.35      118.10      1.72 o 
  10   1   0        1.36        1.98      0.64 o 
   0   2   0     5977.68     2955.60    160.09 o 
   1   2   0     4535.33     3220.37     87.50 o 
   2   2   0      655.56      647.16      5.29 o 
   3   2   0     2694.42     2467.47     25.14 o 
   4   2   0       70.17       63.87      0.82 o 
   5   2   0        0.32        0.07      0.14 o 
   6   2   0      141.38      146.39      1.58 o 
   7   2   0       52.48       53.64      1.15 o 
   8   2   0        0.01        0.15      0.25 o 
   9   2   0       18.19       20.19      0.80 o 
  10   2   0       11.85       12.77      0.74 o 
   1   3   0      393.36      412.32      3.32 o 
   2   3   0        0.84        1.30      0.10 o 
   3   3   0      595.18      627.48      5.51 o 
   4   3   0     1094.04     1148.65     13.22 o 
   5   3   0      144.65      145.87      1.49 o 
   6   3   0       59.27       63.86      0.98 o 
   7   3   0        2.87        3.23      0.35 o 
   8   3   0        0.98        0.81      0.37 o 
   9   3   0       23.35       23.42      0.74 o 
  10   3   0        3.76        3.82      0.60 o 
   0   4   0      140.20      157.46      1.85 o 
   1   4   0      521.75      511.07      5.14 o 
   2   4   0        3.61        4.86      0.41 o 
   3   4   0       34.52       34.55      0.42 o 
   4   4   0      104.21      134.11      1.32 o 
   5   4   0       67.31       63.89      0.82 o 
   6   4   0        1.97        1.13      0.25 o 
   7   4   0        1.46        1.73      0.32 o 
   8   4   0        1.03        1.93      0.48 o 
   9   4   0        2.51        2.53      0.44 o 
  10   4   0        0.49        0.55      0.50 o 
   1   5   0      493.82      527.05      4.66 o 
   2   5   0       59.39       61.77      0.65 o 
   3   5   0       21.77       21.77      0.39 o 
   4   5   0       16.29       17.45      0.54 o 
   5   5   0        3.46        2.90      0.25 o 
   6   5   0        7.47        7.55      0.37 o 
   7   5   0       19.18       17.10      0.58 o 
   8   5   0       16.83       15.19      0.78 o 
   9   5   0        4.32        5.07      0.56 o 
  10   5   0        8.93       10.00      0.91 o 
   0   6   0      488.40      597.68     10.02 o 
   1   6   0       19.91       20.73      0.96 o 
   2   6   0       15.37       13.20      0.50 o 
   3   6   0      201.06      185.04      1.85 o 
   4   6   0      185.75      171.23      1.88 o 
   5   6   0       62.64       58.54      0.93 o 
   6   6   0        2.69        2.56      0.35 o 
   7   6   0       33.46       30.57      0.78 o 
   8   6   0        3.61        3.24      0.50 o 
   9   6   0        5.45        4.20      0.88 o 
   1   7   0       89.59       98.61      1.14 o 
   2   7   0       54.67       57.13      0.81 o 
   3   7   0       21.48       20.30      0.61 o 
   4   7   0      981.13      913.64      9.64 o 
   5   7   0       36.07       32.07      0.70 o 
   6   7   0       26.24       28.22      0.76 o 
   7   7   0        3.84        4.51      0.55 o 
   8   7   0        2.46        2.30      0.43 o 
   9   7   0        7.43        7.87      0.68 o 
   0   8   0      300.72      274.74      4.21 o 
   1   8   0       16.25       17.15      0.47 o 
   2   8   0      135.22      123.32      1.51 o 
   3   8   0      742.20      717.06      7.70 o 
   4   8   0        2.05        2.86      0.42 o 
   5   8   0        5.11        4.28      0.38 o 
   6   8   0       17.43       17.48      0.71 o 
   7   8   0       13.15       14.13      0.67 o 
   8   8   0        1.95        1.67      0.59 o 
   1   9   0       17.12       14.03      0.47 o 
   2   9   0        2.18        2.00      0.31 o 
   3   9   0        0.33        0.45      0.34 o 
   4   9   0      137.45      129.89      1.82 o 
   5   9   0      118.53      118.14      1.89 o 
   6   9   0        0.01        0.42      0.45 o 
   7   9   0       49.83       53.40      1.44 o 
   8   9   0        0.08        0.44      0.45 o 
   0  10   0      446.33      397.67      7.17 o 
   1  10   0       47.75       45.57      0.87 o 
   2  10   0       37.36       34.29      0.92 o 
   3  10   0        1.25        0.76      0.30 o 
   4  10   0       16.11       14.80      0.69 o 
   5  10   0        5.36        4.40      0.76 o 
   6  10   0        1.10        0.93      0.55 o 
   7  10   0        6.00        5.20      1.19 o 
   1  11   0       15.61       13.95      0.65 o 
   2  11   0        5.06        5.98      0.55 o 
   3  11   0        4.20        4.25      0.62 o 
   4  11   0        4.82        5.90      0.55 o 
   5  11   0        3.43        2.11      1.04 o 
   6  11   0        3.98        1.10      1.08 o 
   0  12   0        6.34        5.13      0.90 o 
   1  12   0       16.19       12.16      0.77 o 
   2  12   0        0.09       -0.25      0.40 o 
   3  12   0        4.13        4.54      0.49 o 
   4  12   0        5.45        6.00      0.87 o 
   1  13   0        0.79        1.12      0.42 o 
   2  13   0        2.07        2.35      0.50 o 
   1   0   1     1722.58     1442.18     12.30 o 
   2   0   1     1678.90     1471.00     13.22 o 
   3   0   1       54.06       48.12      0.47 o 
   4   0   1       25.24       25.26      0.36 o 
   5   0   1       55.22       56.79      0.73 o 
   6   0   1      174.82      166.11      1.98 o 
   7   0   1     1268.32     1230.52     13.56 o 
   8   0   1        9.21        9.84      0.96 o 
   9   0   1        3.94        3.64      0.71 o 
  10   0   1        1.32        1.15      0.57 o 
   1   1   1     1332.46     1192.56      8.65 o 
   2   1   1      154.47      146.61      1.14 o 
   3   1   1     1180.87     1196.70      7.70 o 
   4   1   1        4.99        6.73      0.18 o 
   5   1   1      406.65      399.05      2.63 o 
   6   1   1      494.84      481.27      3.48 o 
   7   1   1      189.30      186.99      1.62 o 
   8   1   1        9.68       10.94      0.39 o 
   9   1   1        2.70        2.69      0.32 o 
  10   1   1       11.38       13.16      0.58 o 
   0   2   1      322.04      322.23      4.91 o 
   1   2   1     1020.27      945.97      5.55 o 
   2   2   1     1788.84     1686.94     14.18 o 
   3   2   1      248.60      242.49      1.44 o 
   4   2   1      509.28      542.16      3.45 o 
   5   2   1       59.22       57.27      0.52 o 
   6   2   1       14.41       13.59      0.32 o 
   7   2   1       99.09       97.26      0.98 o 
   8   2   1       25.23       27.80      0.54 o 
   9   2   1        2.28        2.69      0.36 o 
  10   2   1       68.88       76.54      1.06 o 
   0   3   1       74.52       70.87      0.59 o 
   1   3   1      890.59      857.79      5.59 o 
   2   3   1      578.67      605.83      3.59 o 
   3   3   1     1133.27     1172.70      7.74 o 
   4   3   1      108.54      110.98      0.84 o 
   5   3   1       65.02       67.92      0.59 o 
   6   3   1        5.45        6.03      0.23 o 
   7   3   1       13.45       14.21      0.40 o 
   8   3   1       15.39       16.95      0.58 o 
   9   3   1       12.60       14.48      0.47 o 
  10   3   1       11.02       12.58      0.59 o 
   0   4   1       41.70       47.60      0.51 o 
   1   4   1       62.90       60.82      0.41 o 
   2   4   1      146.73      148.43      0.90 o 
   3   4   1      160.49      161.30      1.06 o 
   4   4   1       45.87       46.77      0.44 o 
   5   4   1       79.74       79.43      0.70 o 
   6   4   1      118.75      108.48      0.92 o 
   7   4   1       45.19       35.35      0.52 o 
   8   4   1        8.91        7.49      0.40 o 
   9   4   1        8.63       10.46      0.44 o 
  10   4   1       20.02       23.87      0.72 o 
   0   5   1      527.32      525.70      6.49 o 
   1   5   1      157.89      170.15      1.09 o 
   2   5   1      259.58      259.39      1.62 o 
   3   5   1      138.46      138.25      0.95 o 
   4   5   1       18.77       17.40      0.29 o 
   5   5   1       19.72       22.18      0.36 o 
   6   5   1       61.31       52.82      0.62 o 
   7   5   1       16.86       15.78      0.41 o 
   8   5   1       34.47       31.22      0.63 o 
   9   5   1        4.34        3.87      0.38 o 
  10   5   1        0.43        0.37      0.31 o 
   0   6   1      118.99      118.22      1.53 o 
   1   6   1       16.83       17.03      0.29 o 
   2   6   1      231.00      211.89      1.46 o 
   3   6   1      133.35      123.86      0.96 o 
   4   6   1       71.62       66.92      0.71 o 
   5   6   1        8.70        8.83      0.29 o 
   6   6   1       22.81       22.45      0.43 o 
   7   6   1       94.80       78.50      0.92 o 
   8   6   1        5.71        5.16      0.34 o 
   9   6   1       10.03       10.92      0.64 o 
   0   7   1       14.00       16.44      0.46 o 
   1   7   1        9.05        8.24      0.21 o 
   2   7   1       55.02       54.90      0.53 o 
   3   7   1      504.35      487.91      3.54 o 
   4   7   1       33.36       31.62      0.56 o 
   5   7   1       41.26       35.89      0.58 o 
   6   7   1        8.30        7.73      0.33 o 
   7   7   1        0.08        0.54      0.26 o 
   8   7   1        4.78        4.33      0.36 o 
   9   7   1        5.84        4.55      0.75 o 
   0   8   1        8.62        7.78      0.39 o 
   1   8   1       63.95       61.60      0.62 o 
   2   8   1       69.50       63.93      0.63 o 
   3   8   1      131.34      127.83      1.23 o 
   4   8   1      113.86      109.34      1.06 o 
   5   8   1       10.30       10.29      0.39 o 
   6   8   1        3.05        3.28      0.32 o 
   7   8   1       15.57       17.03      0.52 o 
   8   8   1        4.57        3.74      0.43 o 
   0   9   1        0.55        0.38      0.25 o 
   1   9   1       41.51       39.78      0.55 o 
   2   9   1       70.30       68.71      0.74 o 
   3   9   1      115.18      111.48      1.11 o 
   4   9   1        0.25        0.03      0.17 o 
   5   9   1       19.10       18.99      0.63 o 
   6   9   1       39.69       42.64      0.70 o 
   7   9   1       15.36       16.51      0.62 o 
   8   9   1        0.71        0.78      0.40 o 
   0  10   1       29.78       27.34      0.76 o 
   1  10   1       45.71       47.81      0.64 o 
   2  10   1        1.46        1.31      0.23 o 
   3  10   1        1.95        1.59      0.27 o 
   4  10   1        0.28       -0.04      0.24 o 
   5  10   1        2.22        2.19      0.35 o 
   6  10   1       12.32       13.03      0.80 o 
   7  10   1       43.25       49.64      1.15 o 
   0  11   1        4.99        4.89      0.41 o 
   1  11   1        2.84        2.51      0.30 o 
   2  11   1       16.28       17.19      0.44 o 
   3  11   1        1.62        1.88      0.33 o 
   4  11   1        1.88        1.61      0.33 o 
   5  11   1        8.40        7.56      1.42 o 
   6  11   1       15.03       16.24      0.66 o 
   0  12   1        1.02        0.50      0.35 o 
   1  12   1        0.28        0.12      0.24 o 
   2  12   1       11.72       12.17      0.47 o 
   3  12   1        3.83        4.55      0.33 o 
   4  12   1       10.13       10.93      0.59 o 
   0  13   1        3.24        2.67      0.49 o 
   1  13   1        1.87        2.04      0.32 o 
   2  13   1        3.72        3.72      0.40 o 
   0   0   2     6536.43     4784.95    103.95 o 
   1   0   2     1063.66     1043.16      8.62 o 
   2   0   2      134.28      145.16      1.10 o 
   3   0   2      118.10      114.58      0.96 o 
   4   0   2      193.33      191.60      1.69 o 
   5   0   2        2.32        2.04      0.20 o 
   6   0   2       60.10       63.56      0.88 o 
   7   0   2      148.93      154.48      2.06 o 
   8   0   2       17.61       17.24      0.69 o 
   9   0   2       41.08       41.92      0.97 o 
  10   0   2        0.47        0.54      0.41 o 
   0   1   2     8010.98     5192.20    219.99 o 
   1   1   2     3385.01     2680.62     36.88 o 
   2   1   2      275.91      259.52      1.39 o 
   3   1   2      434.68      451.70      2.68 o 
   4   1   2       83.24       93.64      0.65 o 
   5   1   2       44.84       55.10      0.54 o 
   6   1   2       46.45       41.68      0.52 o 
   7   1   2       23.07       25.24      0.50 o 
   8   1   2       16.29       17.26      0.48 o 
   9   1   2        4.18        4.80      0.38 o 
  10   1   2       12.63       13.97      0.61 o 
   0   2   2       62.12       66.97      2.99 o 
   1   2   2       56.97       59.52      0.58 o 
   2   2   2      307.61      311.58      1.74 o 
   3   2   2     1210.84     1277.14      8.43 o 
   4   2   2      698.30      747.25      4.87 o 
   5   2   2       98.94       99.57      0.80 o 
   6   2   2       10.73       12.22      0.29 o 
   7   2   2       38.80       41.15      0.56 o 
   8   2   2        6.33        6.60      0.38 o 
   9   2   2       20.63       21.07      0.56 o 
  10   2   2        4.03        4.01      0.49 o 
   0   3   2       39.92       43.61      0.36 o 
   1   3   2      959.31      942.38      5.70 o 
   2   3   2      205.39      211.32      1.20 o 
   3   3   2      330.76      358.71      2.19 o 
   4   3   2      606.11      663.92      4.32 o 
   5   3   2       56.32       61.96      0.64 o 
   6   3   2        6.11        7.67      0.25 o 
   7   3   2       21.04       22.26      0.43 o 
   8   3   2        8.97        9.30      0.45 o 
   9   3   2       11.94       12.79      0.47 o 
  10   3   2        4.94        5.46      0.47 o 
   0   4   2      956.49     1009.74      9.09 o 
   1   4   2       14.58       15.31      0.16 o 
   2   4   2       56.27       56.69      0.41 o 
   3   4   2      241.62      254.63      1.62 o 
   4   4   2       32.79       35.28      0.34 o 
   5   4   2      138.20      145.53      1.15 o 
   6   4   2       33.00       33.96      0.47 o 
   7   4   2       14.97       12.79      0.36 o 
   8   4   2       63.85       62.82      0.81 o 
   9   4   2       11.40       12.39      0.49 o 
  10   4   2        8.73       10.68      0.62 o 
   0   5   2     1075.28     1119.65     10.57 o 
   1   5   2      740.27      770.47      5.48 o 
   2   5   2      269.64      263.04      1.66 o 
   3   5   2       40.83       34.02      0.32 o 
   4   5   2       32.71       35.81      0.39 o 
   5   5   2       54.99       54.85      0.61 o 
   6   5   2       32.62       31.44      0.46 o 
   7   5   2       47.61       43.38      0.63 o 
   8   5   2        1.93        2.35      0.32 o 
   9   5   2        7.91        7.01      0.46 o 
  10   5   2        0.49        0.17      0.31 o 
   0   6   2      508.08      555.39      5.06 o 
   1   6   2      221.30      245.56      1.61 o 
   2   6   2       31.95       35.23      0.35 o 
   3   6   2      135.49      134.94      1.02 o 
   4   6   2       72.84       66.61      0.79 o 
   5   6   2       93.71       92.99      0.89 o 
   6   6   2       19.34       16.68      0.38 o 
   7   6   2       23.57       21.33      0.48 o 
   8   6   2        5.83        8.31      0.40 o 
   9   6   2        8.50        8.25      0.50 o 
   0   7   2       82.44       97.47      1.25 o 
   1   7   2       26.09       23.55      0.40 o 
   2   7   2       27.23       26.10      0.34 o 
   3   7   2      429.04      403.18      2.94 o 
   4   7   2      249.38      236.32      1.91 o 
   5   7   2       13.29       13.26      0.34 o 
   6   7   2        0.05        0.19      0.20 o 
   7   7   2        7.85        8.26      0.40 o 
   8   7   2        7.10        5.28      0.42 o 
   9   7   2        1.79        1.44      0.34 o 
   0   8   2        5.84        6.28      0.28 o 
   1   8   2        2.34        2.59      0.17 o 
   2   8   2       13.92       14.36      0.32 o 
   3   8   2      176.66      169.92      1.44 o 
   4   8   2      279.02      270.37      2.27 o 
   5   8   2       24.43       23.88      0.45 o 
   6   8   2       14.21       11.82      0.43 o 
   7   8   2        4.90        5.78      0.40 o 
   8   8   2        0.41        0.48      0.29 o 
   0   9   2      120.09      110.37      1.37 o 
   1   9   2       23.83       21.60      0.40 o 
   2   9   2       36.65       37.23      0.56 o 
   3   9   2       56.51       53.83      0.63 o 
   4   9   2       40.12       39.83      0.71 o 
   5   9   2       28.59       26.96      0.60 o 
   6   9   2        4.29        3.83      0.40 o 
   7   9   2        2.05        2.38      0.37 o 
   0  10   2       50.39       44.01      0.86 o 
   1  10   2        6.64        6.51      0.33 o 
   2  10   2        5.31        5.60      0.40 o 
   3  10   2        2.90        2.69      0.23 o 
   4  10   2        8.36        9.19      0.43 o 
   5  10   2        0.56        0.65      0.32 o 
   6  10   2        0.57        0.78      0.36 o 
   7  10   2        7.45        8.59      0.65 o 
   0  11   2       26.31       24.50      0.82 o 
   1  11   2       24.43       22.09      0.47 o 
   2  11   2        1.83        2.05      0.25 o 
   3  11   2        0.41        0.68      0.24 o 
   4  11   2        5.44        5.34      0.42 o 
   5  11   2        0.92        0.41      0.32 o 
   6  11   2        2.45        1.53      0.57 o 
   0  12   2       13.76       13.65      0.75 o 
   1  12   2        1.45        1.46      0.26 o 
   2  12   2        6.56        8.28      0.45 o 
   3  12   2       15.25       16.29      0.57 o 
   4  12   2        5.67        4.87      0.39 o 
   0  13   2        3.11        2.97      0.62 o 
   1  13   2        5.47        7.11      0.52 o 
   2  13   2        0.27        0.34      0.26 o 
   1   0   3      172.53      169.68      1.23 o 
   2   0   3       82.50       78.92      0.91 o 
   3   0   3       44.15       48.78      0.61 o 
   4   0   3       21.52       19.96      0.33 o 
   5   0   3       53.27       49.63      0.76 o 
   6   0   3       47.43       43.65      0.70 o 
   7   0   3      103.87       98.81      1.52 o 
   8   0   3      218.49      216.68      2.66 o 
   9   0   3        5.22        6.60      0.54 o 
  10   0   3        2.53        1.93      0.50 o 
   0   1   3     2554.07     2388.99     22.98 o 
   1   1   3     2581.73     2379.64     17.49 o 
   2   1   3       97.15      102.59      0.58 o 
   3   1   3      138.15      152.26      0.90 o 
   4   1   3       96.85       96.24      0.85 o 
   5   1   3       23.04       23.95      0.36 o 
   6   1   3       99.94       96.52      0.85 o 
   7   1   3      364.07      356.90      2.74 o 
   8   1   3       34.98       34.48      0.63 o 
   9   1   3        3.73        4.04      0.38 o 
  10   1   3       11.47       13.76      0.57 o 
   0   2   3      461.05      476.08      5.66 o 
   1   2   3      239.30      238.01      2.04 o 
   2   2   3       96.88      106.28      0.60 o 
   3   2   3      332.50      346.90      2.08 o 
   4   2   3      146.86      154.35      1.04 o 
   5   2   3       13.57       15.51      0.26 o 
   6   2   3       13.33       12.63      0.42 o 
   7   2   3       42.43       41.60      0.63 o 
   8   2   3        4.78        5.95      0.45 o 
   9   2   3       14.56       15.18      0.50 o 
  10   2   3        2.52        2.45      0.40 o 
   0   3   3      458.45      481.22      6.38 o 
   1   3   3        8.87        9.72      0.13 o 
   2   3   3      243.98      246.08      1.85 o 
   3   3   3       21.24       24.45      0.29 o 
   4   3   3      188.78      216.51      1.45 o 
   5   3   3        5.62        6.10      0.45 o 
   6   3   3       38.29       39.69      0.49 o 
   7   3   3       16.72       15.73      0.36 o 
   8   3   3       12.12       12.49      0.46 o 
   9   3   3        7.62        8.91      0.47 o 
  10   3   3       26.70       32.81      0.69 o 
   0   4   3      710.00      739.41      9.60 o 
   1   4   3      212.40      223.24      1.28 o 
   2   4   3      296.23      305.93      1.84 o 
   3   4   3      163.35      176.89      1.17 o 
   4   4   3        0.57        1.25      0.19 o 
   5   4   3       55.42       54.13      0.56 o 
   6   4   3       12.10       10.06      0.29 o 
   7   4   3        9.67        8.87      0.33 o 
   8   4   3        4.13        4.01      0.43 o 
   9   4   3        0.94        0.83      0.28 o 
  10   4   3        2.97        2.94      0.41 o 
   0   5   3      215.96      229.61      2.00 o 
   1   5   3       59.24       58.30      0.42 o 
   2   5   3       81.03       88.01      0.75 o 
   3   5   3        2.41        2.74      0.14 o 
   4   5   3        4.68        5.21      0.19 o 
   5   5   3       63.56       64.39      0.65 o 
   6   5   3       43.77       42.22      0.56 o 
   7   5   3      119.58      105.41      1.05 o 
   8   5   3        4.94        5.85      0.42 o 
   9   5   3        0.69        0.56      0.34 o 
   0   6   3       29.86       37.04      0.48 o 
   1   6   3        9.36        7.52      0.22 o 
   2   6   3       62.69       70.08      0.57 o 
   3   6   3      157.75      151.89      1.18 o 
   4   6   3       14.48       13.48      0.31 o 
   5   6   3       10.83       11.64      0.33 o 
   6   6   3       53.28       47.31      0.59 o 
   7   6   3       23.24       20.12      0.48 o 
   8   6   3        1.75        1.56      0.29 o 
   9   6   3        3.30        2.37      0.38 o 
   0   7   3       40.71       46.31      0.58 o 
   1   7   3       92.49       93.15      0.73 o 
   2   7   3        4.69        4.98      0.23 o 
   3   7   3       46.40       45.76      0.52 o 
   4   7   3      184.19      185.35      1.52 o 
   5   7   3        4.52        5.44      0.41 o 
   6   7   3        3.37        2.83      0.29 o 
   7   7   3       12.46       10.63      0.47 o 
   8   7   3        7.47        7.71      0.56 o 
   9   7   3        1.12        1.01      0.36 o 
   0   8   3       15.43       16.20      0.39 o 
   1   8   3        7.41        8.54      0.28 o 
   2   8   3       41.14       38.39      0.44 o 
   3   8   3      129.73      130.52      1.15 o 
   4   8   3       29.87       30.81      0.49 o 
   5   8   3       13.76       12.15      0.37 o 
   6   8   3        3.86        3.67      0.30 o 
   7   8   3        0.17        0.23      0.21 o 
   8   8   3        5.31        5.13      0.41 o 
   0   9   3       10.92       10.90      0.37 o 
   1   9   3        4.01        4.33      0.37 o 
   2   9   3       28.84       27.52      0.41 o 
   3   9   3       80.01       76.98      0.95 o 
   4   9   3       33.76       33.60      0.59 o 
   5   9   3        5.41        5.53      0.39 o 
   6   9   3        1.09        1.02      0.26 o 
   7   9   3       22.36       27.72      0.70 o 
   0  10   3        0.02        0.40      0.28 o 
   1  10   3        0.30        0.47      0.17 o 
   2  10   3        9.33       10.56      0.35 o 
   3  10   3       10.00        9.93      0.33 o 
   4  10   3        7.45        7.43      0.58 o 
   5  10   3        4.50        4.85      0.56 o 
   6  10   3        2.65        2.48      0.48 o 
   0  11   3        1.35        0.86      0.35 o 
   1  11   3        9.19        9.50      0.36 o 
   2  11   3        0.64        0.60      0.20 o 
   3  11   3        8.89        9.17      0.35 o 
   4  11   3        5.12        5.26      0.34 o 
   5  11   3        8.01        7.98      0.50 o 
   0  12   3        1.55        1.14      0.41 o 
   1  12   3       10.48       11.26      0.38 o 
   2  12   3       13.37       14.73      0.49 o 
   3  12   3       13.79       14.48      0.53 o 
   4  12   3        1.39        1.33      0.34 o 
   0  13   3        0.46        0.48      0.35 o 
   1  13   3        2.45        1.87      0.39 o 
   0   0   4      289.39      325.33      3.63 o 
   1   0   4     2206.64     2246.19     23.42 o 
   2   0   4      528.17      525.01      4.39 o 
   3   0   4       45.43       42.49      0.46 o 
   4   0   4       32.48       30.33      0.45 o 
   5   0   4       13.48       12.81      0.40 o 
   6   0   4       37.94       35.07      0.61 o 
   7   0   4       54.47       53.48      0.97 o 
   8   0   4       13.51       14.25      0.63 o 
   9   0   4        4.09        3.62      0.55 o 
  10   0   4        1.36        0.86      0.50 o 
   0   1   4     3747.51     3670.87     60.26 o 
   1   1   4      472.07      475.62      3.08 o 
   2   1   4       11.21       12.95      0.16 o 
   3   1   4      262.67      260.59      1.58 o 
   4   1   4       13.55       13.40      0.23 o 
   5   1   4        9.51        9.55      0.32 o 
   6   1   4       28.33       29.39      0.49 o 
   7   1   4       31.80       35.36      0.64 o 
   8   1   4       14.41       16.05      0.47 o 
   9   1   4        6.52        7.09      0.43 o 
  10   1   4        2.93        3.48      0.39 o 
   0   2   4      128.21      124.76      1.07 o 
   1   2   4       43.44       43.85      0.40 o 
   2   2   4       44.02       37.77      0.35 o 
   3   2   4       66.14       65.39      0.46 o 
   4   2   4      167.33      185.16      1.26 o 
   5   2   4      101.28      101.30      0.83 o 
   6   2   4       87.50       83.86      0.79 o 
   7   2   4        7.51        7.41      0.31 o 
   8   2   4       19.67       18.90      0.43 o 
   9   2   4        5.21        6.47      0.45 o 
  10   2   4        1.56        1.78      0.36 o 
   0   3   4       45.90       52.58      0.91 o 
   1   3   4       77.18       77.97      0.56 o 
   2   3   4       79.83       84.21      0.54 o 
   3   3   4      238.09      250.70      1.56 o 
   4   3   4       19.14       19.49      0.27 o 
   5   3   4       20.98       21.23      0.31 o 
   6   3   4        3.20        2.78      0.24 o 
   7   3   4        0.99        1.14      0.21 o 
   8   3   4        2.09        2.29      0.30 o 
   9   3   4        4.35        4.12      0.46 o 
  10   3   4        2.36        2.64      0.38 o 
   0   4   4       46.65       46.59      5.41 o 
   1   4   4       49.73       59.21      0.48 o 
   2   4   4      100.95      108.08      0.69 o 
   3   4   4       68.74       62.43      0.47 o 
   4   4   4        9.58        9.83      0.23 o 
   5   4   4       50.90       56.57      0.55 o 
   6   4   4        7.12        6.25      0.25 o 
   7   4   4       35.15       32.39      0.54 o 
   8   4   4        7.69        7.26      0.52 o 
   9   4   4       15.16       14.50      0.58 o 
   0   5   4      993.35     1087.36     12.67 o 
   1   5   4       52.91       54.05      0.53 o 
   2   5   4       36.04       33.41      0.46 o 
   3   5   4        4.31        4.66      0.19 o 
   4   5   4       15.74       15.55      0.28 o 
   5   5   4        1.64        1.52      0.18 o 
   6   5   4        6.50        7.77      0.30 o 
   7   5   4        1.05        1.02      0.25 o 
   8   5   4        0.43        0.29      0.24 o 
   9   5   4        2.04        1.05      0.36 o 
   0   6   4        3.71        2.93      0.86 o 
   1   6   4       39.53       49.32      0.54 o 
   2   6   4       31.60       34.39      0.33 o 
   3   6   4       46.21       40.54      0.53 o 
   4   6   4       85.54       77.11      0.70 o 
   5   6   4       37.80       38.57      0.54 o 
   6   6   4        2.39        2.19      0.26 o 
   7   6   4        9.05        7.46      0.43 o 
   8   6   4        6.14        5.63      0.40 o 
   9   6   4        5.70        4.87      0.61 o 
   0   7   4       42.82       45.10      0.55 o 
   1   7   4       22.64       22.21      0.27 o 
   2   7   4        1.59        2.05      0.16 o 
   3   7   4      254.38      246.19      1.81 o 
   4   7   4       10.13       10.19      0.27 o 
   5   7   4       11.86       10.07      0.32 o 
   6   7   4       15.94       13.94      0.41 o 
   7   7   4        8.82        8.74      0.36 o 
   8   7   4        1.47        1.85      0.31 o 
   0   8   4        4.77        4.19      0.20 o 
   1   8   4        6.77        6.41      0.18 o 
   2   8   4       18.03       20.76      0.41 o 
   3   8   4       13.40       12.32      0.34 o 
   4   8   4      218.82      211.46      1.80 o 
   5   8   4       22.21       24.11      0.44 o 
   6   8   4        3.80        4.32      0.35 o 
   7   8   4        0.73        0.50      0.26 o 
   8   8   4        0.09        0.45      0.34 o 
   0   9   4       30.32       25.38      0.50 o 
   1   9   4       10.60       12.69      0.32 o 
   2   9   4       14.65       15.07      0.40 o 
   3   9   4       58.42       57.51      0.71 o 
   4   9   4       43.13       41.64      0.61 o 
   5   9   4        0.98        1.32      0.35 o 
   6   9   4        0.13        0.03      0.18 o 
   7   9   4        5.99        6.06      0.45 o 
   0  10   4        2.95        2.61      0.29 o 
   1  10   4       32.09       32.35      0.57 o 
   2  10   4        8.71        9.46      0.31 o 
   3  10   4        0.78        0.90      0.22 o 
   4  10   4        8.12        8.80      0.42 o 
   5  10   4        0.83        0.52      0.25 o 
   6  10   4        2.09        1.73      0.44 o 
   0  11   4       32.11       29.04      0.81 o 
   1  11   4       13.10       12.55      0.33 o 
   2  11   4       15.05       15.69      0.40 o 
   3  11   4        6.64        7.64      0.51 o 
   4  11   4        1.86        2.01      0.31 o 
   5  11   4        6.55        8.33      0.60 o 
   0  12   4        0.48        0.00      0.56 o 
   1  12   4        0.79        0.36      0.31 o 
   2  12   4        3.44        3.85      0.42 o 
   3  12   4        0.40        0.10      0.32 o 
   1   0   5      372.03      366.90      3.17 o 
   2   0   5      105.25       89.46      1.06 o 
   3   0   5        0.07        0.29      0.12 o 
   4   0   5       13.06       17.15      0.39 o 
   5   0   5       96.48       96.66      1.15 o 
   6   0   5      323.01      296.04      3.14 o 
   7   0   5       24.95       24.71      0.71 o 
   8   0   5       12.66       14.20      0.66 o 
   9   0   5       12.53       13.31      0.64 o 
  10   0   5        4.89        3.83      0.98 o 
   0   1   5      133.35      131.60      1.93 o 
   1   1   5      793.44      859.07      5.50 o 
   2   1   5      205.98      207.71      1.27 o 
   3   1   5       20.17       22.88      0.26 o 
   4   1   5       39.36       41.46      0.45 o 
   5   1   5       10.95       11.45      0.38 o 
   6   1   5       44.81       45.03      0.64 o 
   7   1   5      245.75      237.74      1.98 o 
   8   1   5        8.05        8.28      0.37 o 
   9   1   5        1.72        1.08      0.32 o 
  10   1   5        5.95        6.55      0.49 o 
   0   2   5      254.18      268.86      2.09 o 
   1   2   5      187.42      188.64      1.06 o 
   2   2   5       60.13       61.82      0.62 o 
   3   2   5      170.89      174.80      1.13 o 
   4   2   5       99.61      106.34      0.85 o 
   5   2   5        8.60        6.70      0.22 o 
   6   2   5       69.12       64.11      0.65 o 
   7   2   5       11.63       11.64      0.37 o 
   8   2   5       22.91       21.86      0.56 o 
   9   2   5        3.28        3.70      0.36 o 
  10   2   5        4.85        4.01      0.53 o 
   0   3   5      147.41      142.06      2.81 o 
   1   3   5       40.43       43.48      0.37 o 
   2   3   5       48.63       53.88      0.36 o 
   3   3   5       35.20       32.76      0.31 o 
   4   3   5      123.92      138.90      0.99 o 
   5   3   5        8.36        8.25      0.26 o 
   6   3   5       12.51       12.06      0.34 o 
   7   3   5        8.83        7.04      0.32 o 
   8   3   5        2.91        2.21      0.32 o 
   9   3   5        3.97        3.70      0.34 o 
   0   4   5       19.89       11.01      6.90 o 
   1   4   5       40.73       45.64      0.40 o 
   2   4   5      101.92      101.72      0.64 o 
   3   4   5       17.27       18.19      0.33 o 
   4   4   5       14.17       15.50      0.27 o 
   5   4   5        7.89        9.40      0.26 o 
   6   4   5       11.23        9.95      0.30 o 
   7   4   5       16.08       15.98      0.42 o 
   8   4   5        5.94        6.55      0.61 o 
   9   4   5        5.58        6.04      0.60 o 
   0   5   5        0.31        0.51      0.48 o 
   1   5   5       15.00       16.05      0.20 o 
   2   5   5       22.06       24.20      0.23 o 
   3   5   5        2.63        3.89      0.18 o 
   4   5   5        2.26        2.03      0.20 o 
   5   5   5       23.27       24.05      0.37 o 
   6   5   5        5.02        4.00      0.25 o 
   7   5   5       51.97       44.95      0.64 o 
   8   5   5        3.24        2.84      0.33 o 
   9   5   5       10.81       10.09      1.25 o 
   0   6   5        0.60        1.04      0.35 o 
   1   6   5       23.51       28.23      0.32 o 
   2   6   5       63.79       64.50      0.48 o 
   3   6   5       61.57       51.21      0.45 o 
   4   6   5       40.76       41.33      0.47 o 
   5   6   5       47.34       44.72      0.58 o 
   6   6   5       18.86       16.78      0.38 o 
   7   6   5        5.81        5.57      0.34 o 
   8   6   5        4.47        3.34      0.34 o 
   9   6   5        2.38        1.56      0.43 o 
   0   7   5       40.31       45.22      0.53 o 
   1   7   5       22.19       24.38      0.25 o 
   2   7   5       35.83       34.10      0.33 o 
   3   7   5       14.72       15.77      0.27 o 
   4   7   5       28.73       31.20      0.50 o 
   5   7   5       21.12       20.39      0.37 o 
   6   7   5        5.22        5.11      0.29 o 
   7   7   5        2.36        1.87      0.29 o 
   8   7   5        0.66        0.88      0.28 o 
   0   8   5        3.55        5.01      0.21 o 
   1   8   5        1.35        1.63      0.12 o 
   2   8   5       59.08       60.98      0.55 o 
   3   8   5      202.60      197.13      1.56 o 
   4   8   5       14.67       14.31      0.44 o 
   5   8   5        0.04        0.25      0.17 o 
   6   8   5        1.86        2.39      0.32 o 
   7   8   5        0.29        0.43      0.30 o 
   0   9   5       17.28       18.64      0.38 o 
   1   9   5       27.57       24.60      0.31 o 
   2   9   5       18.39       18.61      0.32 o 
   3   9   5       19.50       21.63      0.38 o 
   4   9   5       11.80       11.90      0.39 o 
   5   9   5        8.91        9.11      0.44 o 
   6   9   5        7.76        6.46      0.37 o 
   7   9   5       14.15       16.50      0.51 o 
   0  10   5       14.82       19.12      0.38 o 
   1  10   5        6.92        6.26      0.20 o 
   2  10   5       17.16       17.67      0.35 o 
   3  10   5       20.95       21.08      0.40 o 
   4  10   5        2.54        2.03      0.23 o 
   5  10   5        4.99        4.09      0.57 o 
   6  10   5       25.95       29.04      0.95 o 
   0  11   5        3.57        3.29      0.77 o 
   1  11   5        3.34        2.54      0.30 o 
   2  11   5        5.33        6.10      0.35 o 
   3  11   5        9.10        9.70      0.49 o 
   4  11   5        2.10        2.11      0.44 o 
   5  11   5        8.34        8.84      0.57 o 
   0  12   5        5.93        6.82      1.09 o 
   1  12   5        8.21        8.77      0.83 o 
   2  12   5        2.51        3.55      0.71 o 
   3  12   5        3.55        3.45      0.93 o 
   0   0   6     3109.16     3230.05     49.81 o 
   1   0   6      534.23      548.76      4.90 o 
   2   0   6      757.72      796.96      7.27 o 
   3   0   6       32.04       36.93      0.54 o 
   4   0   6        8.90       10.34      0.30 o 
   5   0   6       26.14       26.02      0.57 o 
   6   0   6       25.94       27.96      0.73 o 
   7   0   6       97.35       96.38      1.66 o 
   8   0   6       12.56       13.12      0.61 o 
   9   0   6        8.00        7.38      1.37 o 
   0   1   6     2185.17     2479.33     25.84 o 
   1   1   6      111.65      120.66      0.77 o 
   2   1   6       52.67       56.25      0.45 o 
   3   1   6       35.55       36.15      0.41 o 
   4   1   6       47.16       48.28      0.47 o 
   5   1   6        1.04        0.93      0.17 o 
   6   1   6       90.08       84.39      0.84 o 
   7   1   6       81.48       82.15      0.98 o 
   8   1   6       33.77       31.45      0.66 o 
   9   1   6       42.31       41.86      0.79 o 
   0   2   6      225.70      245.28      2.00 o 
   1   2   6      578.98      610.31      3.72 o 
   2   2   6       86.52       84.25      0.58 o 
   3   2   6      175.66      182.34      1.22 o 
   4   2   6      267.29      256.56      1.79 o 
   5   2   6       46.06       44.30      0.50 o 
   6   2   6        8.45        9.97      0.37 o 
   7   2   6        5.50        5.35      0.34 o 
   8   2   6       21.75       24.12      0.57 o 
   9   2   6        6.47        7.48      0.68 o 
   0   3   6        0.30        0.48      0.44 o 
   1   3   6       29.49       27.92      0.37 o 
   2   3   6       50.58       51.51      0.45 o 
   3   3   6      311.43      313.22      2.22 o 
   4   3   6       25.35       25.82      0.37 o 
   5   3   6       77.56       75.11      0.72 o 
   6   3   6       59.29       55.79      0.69 o 
   7   3   6        0.67        0.72      0.20 o 
   8   3   6        7.80        7.12      0.60 o 
   9   3   6        9.76        9.94      0.71 o 
   0   4   6        9.59       10.25      0.49 o 
   1   4   6       62.23       61.38      0.77 o 
   2   4   6      103.35      101.21      0.86 o 
   3   4   6       10.96       11.91      0.20 o 
   4   4   6       87.38       83.70      0.69 o 
   5   4   6        9.95       11.12      0.31 o 
   6   4   6        8.82        8.31      0.31 o 
   7   4   6       11.69       11.41      0.39 o 
   8   4   6       11.47       10.86      0.42 o 
   9   4   6       10.17       12.58      1.04 o 
   0   5   6      101.78      115.32      2.25 o 
   1   5   6       21.00       21.28      0.34 o 
   2   5   6      101.68      106.28      0.93 o 
   3   5   6        4.88        4.76      0.17 o 
   4   5   6        0.15        0.21      0.12 o 
   5   5   6       15.06       14.11      0.33 o 
   6   5   6        4.31        4.72      0.24 o 
   7   5   6        1.62        1.49      0.31 o 
   8   5   6        0.83        0.80      0.29 o 
   9   5   6       15.49       18.44      0.63 o 
   0   6   6       39.48       40.34      1.19 o 
   1   6   6       33.83       34.43      0.41 o 
   2   6   6      112.38      106.32      0.99 o 
   3   6   6       57.91       59.32      0.51 o 
   4   6   6       77.10       73.00      0.66 o 
   5   6   6       16.94       17.09      0.32 o 
   6   6   6        0.81        1.08      0.21 o 
   7   6   6       10.37       11.51      0.45 o 
   8   6   6        0.95        0.69      0.28 o 
   0   7   6        0.51        0.01      0.31 o 
   1   7   6        0.87        0.99      0.09 o 
   2   7   6        9.42        8.48      0.33 o 
   3   7   6      107.28      104.06      0.78 o 
   4   7   6       63.62       59.82      0.63 o 
   5   7   6        1.87        1.99      0.20 o 
   6   7   6       10.14       10.16      0.35 o 
   7   7   6        9.34        9.37      0.37 o 
   8   7   6        0.95        1.13      0.31 o 
   0   8   6       19.62       21.36      1.34 o 
   1   8   6        1.11        0.65      0.13 o 
   2   8   6       14.67       16.49      0.42 o 
   3   8   6       58.85       61.63      0.55 o 
   4   8   6      136.57      134.13      1.27 o 
   5   8   6       37.46       38.98      0.53 o 
   6   8   6        0.83        1.12      0.28 o 
   7   8   6        4.58        4.38      0.45 o 
   0   9   6       54.59       51.31      2.08 o 
   1   9   6        0.82        0.67      0.12 o 
   2   9   6        7.49        7.24      0.31 o 
   3   9   6       19.37       17.42      0.41 o 
   4   9   6       20.37       21.04      0.65 o 
   5   9   6        6.53        6.96      0.57 o 
   6   9   6        6.30        7.16      0.60 o 
   0  10   6       20.06       20.36      1.38 o 
   1  10   6       61.70       67.12      1.57 o 
   2  10   6       15.57       13.52      0.46 o 
   3  10   6        2.99        2.84      0.39 o 
   4  10   6        1.30        1.07      0.29 o 
   5  10   6        9.44       10.77      0.61 o 
   0  11   6       39.10       36.88      1.55 o 
   1  11   6        1.77        1.71      0.52 o 
   2  11   6        4.90        3.24      0.86 o 
   3  11   6        4.16        4.40      0.73 o 
   4  11   6        0.59        0.61      0.56 o 
   0  12   6        0.01        0.12      0.64 o 
   1  12   6        9.70        7.92      0.80 o 
   2  12   6        9.73       10.84      1.07 o 
   1   0   7       25.78       30.22      0.50 o 
   2   0   7       30.03       29.94      0.47 o 
   3   0   7        1.61        1.51      0.19 o 
   4   0   7       10.84        9.45      0.44 o 
   5   0   7       62.03       59.95      0.91 o 
   6   0   7       99.36       95.50      1.95 o 
   7   0   7      152.49      147.63      2.10 o 
   8   0   7        1.94        1.64      0.53 o 
   9   0   7        1.26        1.19      0.45 o 
   0   1   7      363.92      366.44      3.27 o 
   1   1   7      371.03      356.25      2.23 o 
   2   1   7      200.38      205.64      1.33 o 
   3   1   7       68.49       65.12      0.56 o 
   4   1   7       25.34       25.53      0.34 o 
   5   1   7       76.74       76.88      0.80 o 
   6   1   7       25.84       26.83      0.49 o 
   7   1   7       22.95       22.50      0.52 o 
   8   1   7        1.85        1.46      0.31 o 
   9   1   7        1.58        0.50      0.34 o 
   0   2   7        3.65        3.74      0.16 o 
   1   2   7       21.78       24.30      0.26 o 
   2   2   7      135.15      137.64      0.95 o 
   3   2   7      154.86      155.79      1.14 o 
   4   2   7        5.37        5.51      0.26 o 
   5   2   7       10.30       10.72      0.33 o 
   6   2   7       28.59       28.83      0.51 o 
   7   2   7       28.98       27.53      0.56 o 
   8   2   7       24.73       26.91      0.61 o 
   9   2   7        7.46        7.03      0.55 o 
   0   3   7        0.10        0.49      0.28 o 
   1   3   7      298.79      300.23      2.26 o 
   2   3   7      224.61      221.82      1.93 o 
   3   3   7      109.51      107.85      0.83 o 
   4   3   7      187.18      174.09      1.33 o 
   5   3   7        1.23        1.08      0.18 o 
   6   3   7       33.45       32.02      0.50 o 
   7   3   7        0.82        0.52      0.27 o 
   8   3   7        1.11        1.77      0.37 o 
   9   3   7        4.37        4.63      0.50 o 
   0   4   7      194.80      184.65      3.02 o 
   1   4   7      119.35      122.87      1.19 o 
   2   4   7       44.98       40.85      0.53 o 
   3   4   7      217.95      220.54      1.83 o 
   4   4   7       18.07       19.32      0.33 o 
   5   4   7       62.19       61.72      0.64 o 
   6   4   7       86.55       82.16      0.90 o 
   7   4   7       15.36       13.97      0.49 o 
   8   4   7       19.26       20.91      0.60 o 
   9   4   7        9.68       10.96      0.52 o 
   0   5   7       38.15       35.57      1.00 o 
   1   5   7        6.12        6.55      0.42 o 
   2   5   7       89.15       93.87      0.85 o 
   3   5   7       16.36       15.70      0.35 o 
   4   5   7       97.89      103.10      0.85 o 
   5   5   7       30.34       30.53      0.46 o 
   6   5   7        5.53        5.50      0.30 o 
   7   5   7       22.33       22.12      0.50 o 
   8   5   7        6.71        7.31      0.62 o 
   0   6   7      137.76      141.92      2.74 o 
   1   6   7        6.46        7.05      0.49 o 
   2   6   7       22.36       23.55      0.64 o 
   3   6   7       82.38       80.03      1.07 o 
   4   6   7       69.74       70.22      0.65 o 
   5   6   7       58.92       59.23      0.66 o 
   6   6   7       22.50       22.80      0.48 o 
   7   6   7       17.44       16.95      0.54 o 
   8   6   7        4.77        4.17      0.51 o 
   0   7   7        2.30        2.13      0.64 o 
   1   7   7       21.87       21.79      0.68 o 
   2   7   7       70.90       70.80      0.75 o 
   3   7   7      114.13      111.52      1.48 o 
   4   7   7        9.76        8.64      0.34 o 
   5   7   7        2.13        2.26      0.23 o 
   6   7   7        8.05        9.35      0.34 o 
   7   7   7        3.32        2.47      0.27 o 
   0   8   7        0.59        0.95      0.51 o 
   1   8   7       17.54       18.65      0.73 o 
   2   8   7        8.31        7.79      0.38 o 
   3   8   7       26.39       25.86      0.53 o 
   4   8   7        6.49        7.21      0.37 o 
   5   8   7        4.83        3.68      0.46 o 
   6   8   7        7.25        7.34      0.49 o 
   7   8   7        3.00        3.33      0.58 o 
   0   9   7        3.44        2.25      1.03 o 
   1   9   7       24.88       24.93      1.06 o 
   2   9   7       21.66       22.80      0.94 o 
   3   9   7       17.71       17.62      0.72 o 
   4   9   7        0.87        0.90      0.25 o 
   5   9   7        8.16        7.35      0.44 o 
   6   9   7        1.32        1.36      0.41 o 
   0  10   7       13.79       15.41      1.14 o 
   1  10   7        9.27        9.34      0.70 o 
   2  10   7        4.13        3.87      0.62 o 
   3  10   7        0.87        0.41      0.53 o 
   4  10   7        2.15        2.43      0.67 o 
   5  10   7        9.56        9.02      0.88 o 
   0  11   7        4.15        7.28      1.19 o 
   1  11   7        9.81       10.32      0.92 o 
   2  11   7       11.55       12.80      0.94 o 
   3  11   7        3.22        2.89      0.71 o 
   0   0   8      376.52      395.97      5.36 o 
   1   0   8       91.03       95.32      1.09 o 
   2   0   8        1.51        1.33      0.22 o 
   3   0   8       37.64       36.94      0.58 o 
   4   0   8        0.03        0.70      0.43 o 
   5   0   8        1.22        1.33      0.28 o 
   6   0   8        0.51        0.67      0.34 o 
   7   0   8        0.48        0.86      0.41 o 
   8   0   8        0.08       -0.08      0.28 o 
   9   0   8       12.58       12.53      0.95 o 
   0   1   8        5.24        6.79      0.24 o 
   1   1   8       56.37       57.99      0.63 o 
   2   1   8       82.70       88.94      0.71 o 
   3   1   8       87.63       84.22      0.74 o 
   4   1   8       20.83       21.92      0.39 o 
   5   1   8       41.93       40.71      0.57 o 
   6   1   8       18.98       19.87      0.43 o 
   7   1   8       13.70       14.34      0.47 o 
   8   1   8       18.36       17.84      0.51 o 
   9   1   8        8.53        7.27      1.01 o 
   0   2   8       19.53       22.34      0.37 o 
   1   2   8       27.02       28.41      0.71 o 
   2   2   8       39.79       38.40      0.38 o 
   3   2   8       80.07       80.71      0.75 o 
   4   2   8        5.55        6.79      0.23 o 
   5   2   8      151.41      151.10      1.32 o 
   6   2   8       38.06       37.44      0.61 o 
   7   2   8       15.65       16.11      0.46 o 
   8   2   8        5.80        4.58      0.51 o 
   9   2   8        1.81        1.33      0.35 o 
   0   3   8       32.87       26.57      0.40 o 
   1   3   8       22.45       20.51      0.32 o 
   2   3   8      146.42      142.82      0.96 o 
   3   3   8       96.57       96.07      0.77 o 
   4   3   8       68.65       71.93      0.68 o 
   5   3   8       45.05       44.98      0.63 o 
   6   3   8       22.71       22.20      0.46 o 
   7   3   8        4.67        4.75      0.34 o 
   8   3   8       31.47       32.95      0.75 o 
   0   4   8       94.53       97.01      3.46 o 
   1   4   8      316.79      307.72      3.39 o 
   2   4   8       50.45       48.29      0.61 o 
   3   4   8       41.92       40.12      0.39 o 
   4   4   8       51.27       53.20      0.56 o 
   5   4   8       37.57       36.84      0.49 o 
   6   4   8       52.31       52.33      0.69 o 
   7   4   8       16.49       17.36      0.51 o 
   8   4   8       13.64       16.07      0.50 o 
   0   5   8        2.91        2.70      0.65 o 
   1   5   8      261.21      263.69      3.27 o 
   2   5   8       43.58       44.74      0.67 o 
   3   5   8        3.89        4.07      0.21 o 
   4   5   8       13.93       14.06      0.33 o 
   5   5   8        0.73        0.58      0.16 o 
   6   5   8       18.91       19.67      0.43 o 
   7   5   8       17.68       16.51      0.49 o 
   8   5   8        6.86        5.88      0.71 o 
   0   6   8       64.59       66.81      1.62 o 
   1   6   8       36.69       33.72      1.32 o 
   2   6   8       29.06       27.61      0.44 o 
   3   6   8       77.97       77.04      0.89 o 
   4   6   8        3.87        4.86      0.36 o 
   5   6   8       18.77       21.06      0.39 o 
   6   6   8        2.76        2.37      0.24 o 
   7   6   8       26.12       27.81      0.80 o 
   0   7   8       35.59       40.94      1.47 o 
   1   7   8        2.71        2.83      0.48 o 
   2   7   8       43.80       45.99      1.10 o 
   3   7   8        2.30        2.15      0.23 o 
   4   7   8       47.44       48.24      0.81 o 
   5   7   8       36.18       37.24      0.79 o 
   6   7   8        1.22        1.22      0.35 o 
   7   7   8        0.97        0.84      0.35 o 
   0   8   8        5.78        6.14      0.91 o 
   1   8   8        5.06        5.09      0.62 o 
   2   8   8       18.95       18.89      0.88 o 
   3   8   8       25.48       23.81      0.54 o 
   4   8   8        1.59        1.18      0.28 o 
   5   8   8        2.57        2.42      0.30 o 
   6   8   8       14.73       14.82      0.71 o 
   0   9   8        4.17        3.26      0.75 o 
   1   9   8        0.49        0.35      0.40 o 
   2   9   8       15.17       15.22      0.77 o 
   3   9   8        4.31        5.11      0.64 o 
   4   9   8        4.33        3.55      0.58 o 
   5   9   8       10.10       10.44      0.87 o 
   0  10   8        9.25       11.19      1.61 o 
   1  10   8        9.51       10.00      0.94 o 
   2  10   8       13.03       13.09      0.86 o 
   3  10   8        1.14        1.62      0.56 o 
   4  10   8        1.49        2.13      0.58 o 
   0  11   8        3.99        4.72      0.94 o 
   1  11   8        8.91       10.24      0.85 o 
   2  11   8        3.24        4.18      0.81 o 
   1   0   9       29.76       32.85      0.57 o 
   2   0   9       42.85       43.28      0.70 o 
   3   0   9       35.73       37.95      0.65 o 
   4   0   9        0.70        0.90      0.27 o 
   5   0   9        2.06        2.51      0.32 o 
   6   0   9       20.66       18.34      0.72 o 
   7   0   9       27.52       28.51      0.96 o 
   8   0   9        0.01       -0.05      0.35 o 
   0   1   9        6.34        5.95      0.25 o 
   1   1   9       98.57       95.10      0.72 o 
   2   1   9       75.45       68.44      0.66 o 
   3   1   9        4.90        4.59      0.26 o 
   4   1   9       89.58       83.68      0.84 o 
   5   1   9       61.36       62.33      0.78 o 
   6   1   9        1.72        1.41      0.29 o 
   7   1   9       23.19       24.50      0.57 o 
   8   1   9        9.49        2.64      1.35 o 
   0   2   9      139.04      144.76      1.45 o 
   1   2   9      139.93      143.74      1.02 o 
   2   2   9      143.18      139.52      1.23 o 
   3   2   9       17.01       17.07      0.34 o 
   4   2   9       38.75       37.48      0.49 o 
   5   2   9        3.21        3.44      0.27 o 
   6   2   9        3.09        3.46      0.31 o 
   7   2   9       10.30        9.98      0.39 o 
   8   2   9        4.95        5.39      0.75 o 
   0   3   9      147.88      145.48      1.28 o 
   1   3   9       39.41       40.88      0.41 o 
   2   3   9       78.84       78.38      0.59 o 
   3   3   9        8.87        9.58      0.28 o 
   4   3   9        2.75        3.29      0.23 o 
   5   3   9       10.11       10.04      0.35 o 
   6   3   9       27.79       27.09      0.54 o 
   7   3   9        2.31        2.37      0.37 o 
   8   3   9        3.08        2.83      0.36 o 
   0   4   9        0.03        0.22      0.38 o 
   1   4   9       31.19       33.58      0.79 o 
   2   4   9       30.21       31.10      0.46 o 
   3   4   9       14.61       15.75      0.39 o 
   4   4   9       32.37       31.72      0.42 o 
   5   4   9       33.79       35.09      0.48 o 
   6   4   9       13.69       14.08      0.38 o 
   7   4   9       33.78       36.37      0.74 o 
   8   4   9        3.41        3.25      0.39 o 
   0   5   9      193.43      193.40      3.67 o 
   1   5   9        3.91        3.83      0.47 o 
   2   5   9       72.17       74.23      0.84 o 
   3   5   9       17.62       17.70      0.38 o 
   4   5   9        3.82        4.08      0.20 o 
   5   5   9       11.98       13.06      0.33 o 
   6   5   9       41.52       40.59      0.65 o 
   7   5   9        1.25        1.06      0.38 o 
   0   6   9       25.67       25.05      2.49 o 
   1   6   9       16.45       17.81      0.70 o 
   2   6   9        7.24        7.78      0.66 o 
   3   6   9       14.86       15.16      0.51 o 
   4   6   9       25.36       28.83      0.62 o 
   5   6   9       21.54       22.83      0.58 o 
   6   6   9        3.45        3.40      0.47 o 
   7   6   9       12.74       12.56      0.60 o 
   0   7   9        0.81        0.71      0.53 o 
   1   7   9        4.17        4.06      0.54 o 
   2   7   9       40.15       44.47      1.20 o 
   3   7   9       16.87       16.68      0.81 o 
   4   7   9        3.21        2.61      0.36 o 
   5   7   9        7.17        7.86      0.50 o 
   6   7   9        0.09        0.08      0.27 o 
   0   8   9       25.70       28.93      1.51 o 
   1   8   9       16.75       16.96      0.87 o 
   2   8   9        1.69        1.71      0.53 o 
   3   8   9        4.34        5.20      1.36 o 
   4   8   9        8.34        7.79      0.99 o 
   5   8   9        0.15        0.19      0.43 o 
   0   9   9        0.55        0.60      0.77 o 
   1   9   9        1.81        1.83      0.62 o 
   2   9   9       13.07       14.81      0.93 o 
   3   9   9        8.26        8.44      1.10 o 
   4   9   9       13.40       16.24      1.02 o 
   0  10   9        0.70        0.89      0.71 o 
   1  10   9        1.50        1.07      0.56 o 
   2  10   9       15.95       16.24      1.21 o 
   3  10   9        6.05        6.28      0.93 o 
   0   0  10        0.98        2.67      0.45 o 
   1   0  10       13.62       13.35      0.38 o 
   2   0  10      112.47      105.40      1.22 o 
   3   0  10        6.69        5.77      0.39 o 
   4   0  10        8.58        9.64      0.44 o 
   5   0  10       19.70       20.33      0.58 o 
   6   0  10        0.91        0.45      0.34 o 
   7   0  10        1.07        0.33      0.49 o 
   8   0  10        0.14       -0.15      0.35 o 
   0   1  10       38.85       38.61      0.57 o 
   1   1  10        5.29        6.63      0.21 o 
   2   1  10       17.19       18.03      0.30 o 
   3   1  10       57.78       54.82      0.59 o 
   4   1  10       29.51       29.27      0.48 o 
   5   1  10       10.55       10.92      0.38 o 
   6   1  10       10.88       12.31      0.43 o 
   7   1  10        1.85        0.82      0.34 o 
   0   2  10        0.28        0.12      0.13 o 
   1   2  10        8.40        7.57      0.18 o 
   2   2  10       10.97       10.25      0.26 o 
   3   2  10       42.33       42.12      0.52 o 
   4   2  10        0.14        0.21      0.14 o 
   5   2  10       46.87       48.46      0.63 o 
   6   2  10       19.40       19.18      0.48 o 
   7   2  10        4.92        2.40      0.85 o 
   0   3  10       23.56       22.60      0.43 o 
   1   3  10       12.02       10.95      0.24 o 
   2   3  10       60.84       58.38      0.50 o 
   3   3  10        0.13        0.34      0.17 o 
   4   3  10        7.10        8.02      0.25 o 
   5   3  10       16.31       15.88      0.42 o 
   6   3  10        2.22        2.41      0.27 o 
   7   3  10        1.92        1.73      0.31 o 
   0   4  10       15.91       17.46      1.18 o 
   1   4  10        1.91        1.97      0.35 o 
   2   4  10        6.62        6.92      0.25 o 
   3   4  10       11.23       11.92      0.58 o 
   4   4  10        0.87        0.62      0.15 o 
   5   4  10       27.40       26.23      0.51 o 
   6   4  10        6.11        6.50      0.49 o 
   7   4  10        2.71        2.71      0.44 o 
   0   5  10        6.14        4.16      0.77 o 
   1   5  10       42.38       43.57      0.99 o 
   2   5  10        3.31        3.40      0.43 o 
   3   5  10       10.22       11.62      0.33 o 
   4   5  10        0.02        0.21      0.21 o 
   5   5  10        1.41        1.00      0.29 o 
   6   5  10        0.79        0.51      0.37 o 
   0   6  10        0.67        0.71      0.61 o 
   1   6  10        1.33        1.83      0.50 o 
   2   6  10        6.19        6.23      0.54 o 
   3   6  10        9.98       11.47      0.68 o 
   4   6  10        7.79        9.77      1.62 o 
   5   6  10       12.34       13.18      0.59 o 
   6   6  10        0.01        0.05      0.23 o 
   0   7  10        3.47        4.19      1.13 o 
   1   7  10        1.98        1.88      0.72 o 
   2   7  10        7.70        8.52      0.66 o 
   3   7  10        4.74        5.31      0.59 o 
   4   7  10        1.60        1.26      0.52 o 
   5   7  10       11.33       11.62      0.93 o 
   0   8  10        7.47        7.43      0.93 o 
   1   8  10       20.05       21.68      0.88 o 
   2   8  10        4.95        4.62      0.60 o 
   3   8  10        0.85        0.86      0.57 o 
   4   8  10        0.57        0.65      0.47 o 
   0   9  10        3.09        3.49      1.01 o 
   1   9  10       10.99       14.29      0.97 o 
   2   9  10        5.47        6.48      0.85 o 
   3   9  10        5.03        4.68      0.73 o 
   1   0  11        3.67        6.13      0.43 o 
   2   0  11       40.13       36.57      0.77 o 
   3   0  11        0.00        0.48      0.23 o 
   4   0  11        7.59        7.15      0.99 o 
   5   0  11       46.95       46.28      1.03 o 
   6   0  11        0.40        0.07      0.31 o 
   7   0  11        0.13        0.01      0.35 o 
   0   1  11        1.07        1.98      0.31 o 
   1   1  11       17.79       16.81      0.32 o 
   2   1  11       33.12       32.38      0.43 o 
   3   1  11        0.64        0.55      0.18 o 
   4   1  11       10.19       10.58      0.38 o 
   5   1  11        6.51        6.77      0.56 o 
   6   1  11        4.35        1.85      0.59 o 
   7   1  11        2.89        1.41      0.56 o 
   0   2  11        8.38        7.59      0.26 o 
   1   2  11       13.42       16.00      0.29 o 
   2   2  11       23.62       22.73      0.50 o 
   3   2  11       11.84       11.36      0.31 o 
   4   2  11        5.08        4.99      0.27 o 
   5   2  11       12.29       12.33      0.41 o 
   6   2  11        7.80        7.30      1.06 o 
   7   2  11        0.14        0.32      0.27 o 
   0   3  11        7.36        8.87      0.27 o 
   1   3  11       10.23        9.05      0.27 o 
   2   3  11       15.09       16.16      0.25 o 
   3   3  11        3.42        3.37      0.18 o 
   4   3  11        3.02        2.40      0.34 o 
   5   3  11        9.09        8.81      0.85 o 
   6   3  11        0.45        0.28      0.28 o 
   0   4  11        0.72        0.95      0.57 o 
   1   4  11        6.09        6.06      0.46 o 
   2   4  11        6.71        6.58      0.26 o 
   3   4  11        1.11        0.88      0.24 o 
   4   4  11        3.84        2.11      0.91 o 
   5   4  11        0.31        0.06      0.22 o 
   6   4  11        2.52        2.10      0.58 o 
   0   5  11        0.62        0.73      0.58 o 
   1   5  11       14.06       15.50      0.70 o 
   2   5  11        8.60        8.97      0.56 o 
   3   5  11        1.81        2.16      0.55 o 
   4   5  11        3.16        1.91      0.75 o 
   5   5  11        2.98        3.30      0.93 o 
   6   5  11        7.41        8.02      0.53 o 
   0   6  11        8.78       11.38      1.01 o 
   1   6  11        8.04        8.90      0.71 o 
   2   6  11       13.27       13.91      0.81 o 
   3   6  11        1.80        2.35      0.68 o 
   4   6  11        1.13        0.96      0.60 o 
   5   6  11        5.62        3.66      1.16 o 
   0   7  11        9.02        8.67      0.93 o 
   1   7  11       14.91       15.16      0.84 o 
   2   7  11       11.60       12.09      0.85 o 
   3   7  11        1.98        2.23      0.74 o 
   4   7  11        4.87        4.37      0.84 o 
   0   8  11        1.36        1.40      1.13 o 
   1   8  11        5.47        5.54      1.01 o 
   2   8  11       12.96       13.51      0.88 o 
   3   8  11        0.75        1.07      0.60 o 
   0   0  12        0.69        0.19      0.30 o 
   1   0  12        0.89        1.14      0.30 o 
   2   0  12       24.19       22.24      0.55 o 
   3   0  12        0.00        0.05      0.27 o 
   4   0  12        3.38        2.53      0.36 o 
   5   0  12        0.58        0.39      0.39 o 
   6   0  12        1.67        1.40      0.74 o 
   0   1  12        2.81        3.79      0.45 o 
   1   1  12        8.84       10.46      0.29 o 
   2   1  12        1.88        1.58      0.20 o 
   3   1  12        1.03        1.03      0.20 o 
   4   1  12        0.83        0.58      0.22 o 
   5   1  12        8.22        7.99      0.95 o 
   6   1  12        4.04        3.33      0.48 o 
   0   2  12        3.11        1.35      0.32 o 
   1   2  12       10.58       10.55      0.34 o 
   2   2  12        0.27        0.19      0.11 o 
   3   2  12        4.06        4.29      0.27 o 
   4   2  12        6.99        8.30      0.48 o 
   5   2  12        2.52        1.69      0.35 o 
   6   2  12        7.73        7.35      1.55 o 
   0   3  12        0.56        0.34      0.41 o 
   1   3  12        0.35        0.18      0.36 o 
   2   3  12       19.28       20.38      0.53 o 
   3   3  12        1.23        1.01      0.27 o 
   4   3  12        6.72        0.24      0.57 o 
   5   3  12        6.98        7.84      0.86 o 
   0   4  12        2.39        2.55      0.71 o 
   1   4  12        1.79        0.99      0.42 o 
   2   4  12        0.85        0.59      0.36 o 
   3   4  12        9.74       11.90      0.73 o 
   4   4  12        2.52        0.85      0.88 o 
   5   4  12        2.76        1.29      0.95 o 
   0   5  12        1.00        0.76      0.53 o 
   1   5  12        9.58       10.75      0.73 o 
   2   5  12       12.90       15.46      0.75 o 
   3   5  12        3.75        1.13      0.91 o 
   4   5  12        1.57        1.37      0.85 o 
   0   6  12        0.70        0.07      0.58 o 
   1   6  12        1.87        1.63      0.58 o 
   2   6  12        2.21        1.11      0.62 o 
   3   6  12        3.74        2.86      1.43 o 
   4   6  12        0.91        0.98      0.59 o 
   0   7  12        0.32       -0.18      0.61 o 
   1   7  12        5.65        5.32      0.69 o 
   2   7  12        0.48        0.24      0.52 o 
   1   0  13       23.13       23.49      0.63 o 
   2   0  13        0.09        0.09      0.22 o 
   3   0  13        0.05       -0.14      0.24 o 
   4   0  13        1.94        1.95      0.50 o 
   5   0  13        5.74        3.74      0.48 o 
   0   1  13        1.12        1.17      0.28 o 
   1   1  13        7.79        9.07      0.33 o 
   2   1  13        6.63        6.34      0.25 o 
   3   1  13        0.86        0.86      0.22 o 
   4   1  13        2.10        2.13      0.39 o 
   5   1  13        7.84        8.11      0.45 o 
   0   2  13        0.69        0.15      0.40 o 
   1   2  13       17.29       20.02      0.78 o 
   2   2  13        9.15        8.33      0.33 o 
   3   2  13        2.80        2.56      0.35 o 
   4   2  13        6.83        7.29      0.55 o 
   0   3  13        2.60        2.27      0.54 o 
   1   3  13        4.84        4.99      1.22 o 
   2   3  13        8.15        9.34      0.70 o 
   3   3  13        2.01        0.73      0.55 o 
   4   3  13        5.11        3.08      1.82 o 
   0   4  13        4.26        4.05      0.84 o 
   1   4  13        2.42        1.00      0.66 o 
   2   4  13        5.54        1.53      1.39 o 
   3   4  13        8.37        9.26      1.82 o 
   4   4  13        7.06        5.12      2.17 o 
   0   5  13       10.33       11.63      1.26 o 
   1   5  13        0.75       -0.03      0.31 o 
   2   5  13        5.54        2.35      1.56 o 
   3   5  13        2.97        1.26      1.02 o 
   0   6  13        0.71        1.10      0.68 o 
   1   6  13        2.08        0.93      0.62 o 
   0   0  14        3.63        4.71      0.82 o 
   1   0  14        0.58        0.96      0.35 o 
   2   0  14        0.70        0.36      0.26 o 
   3   0  14       20.84       22.29      1.11 o 
   0   1  14        0.09        0.11      0.41 o 
   1   1  14        1.76        2.65      0.40 o 
   2   1  14        4.60        3.26      0.42 o 
   3   1  14        1.38        1.55      0.33 o 
   0   2  14        2.92        4.48      1.13 o 
   1   2  14        0.67        1.31      0.39 o 
   2   2  14        7.55        9.12      1.19 o 
   3   2  14       10.75       11.61      0.86 o 
   0   3  14        3.91        4.07      0.68 o 
   1   3  14        3.14        2.42      0.62 o 
   2   3  14        0.93        0.59      0.43 o 
   0   4  14        0.09        0.28      0.64 o 
   1   4  14       27.32       33.71      1.22 o 
                                                 
